# Supplementary material for: Glutamine and Cholesterol Plasma Levels and Clinical Outcomes of Patients with Metastatic Castration-Resistant Prostate Cancer Treated with Taxanes
Source: Cancers (Basel). 2021 Oct 1;13(19):4960. doi: 10.3390/cancers13194960 (PMC8507765; doi:10.3390/cancers13194960)
Supplement: Supplementary file 1 [file cancers-13-04960-s001.zip]

Archive with 1 entries (1 files):
- cancers-1383327-supplementary.pdf
